# Supplementary material for: Anti-Cancer Effects of Oxygen-Atom-Modified Derivatives of Wasabi Components on Human Leukemia Cells
Source: Int J Mol Sci. 2023 Apr 6;24(7):6823. doi: 10.3390/ijms24076823 (PMC10095376; doi:10.3390/ijms24076823)
Supplement: Supplementary file 1 [file ijms-24-06823-s001.zip]

Archive with 1 entries (1 files):
- ijms-2318712-supplementary.pdf
